# Supplementary material for: Optimising Repeated Exposure: Determining Optimal Exposure Frequency for Introducing a Novel Vegetable among Children
Source: Foods. 2021 Apr 21;10(5):913. doi: 10.3390/foods10050913 (PMC8143368; doi:10.3390/foods10050913)
Supplement: Supplementary file 1 [file foods-10-00913-s001.zip]

Archive with 1 entries (1 files):
- foods-1153586-supplementary.pdf
